# Supplementary material for: Pontin arginine methylation by CARM1 is crucial for epigenetic regulation of autophagy
Source: Nat Commun. 2020 Dec 8;11:6297. doi: 10.1038/s41467-020-20080-9 (PMC7722926; doi:10.1038/s41467-020-20080-9)
Supplement: Supplementary file 3 — Source Data [file 41467_2020_20080_MOESM3_ESM.zip]

Archive with 1 entries (1 files):
- Source Data(10_28_20)_YS.pdf
